# Supplementary material for: Two new enchytraeid species from Jeju Island, Korea (Annelida, Clitellata)
Source: Zookeys. 2019 Feb 14;(824):87–108. doi: 10.3897/zookeys.824.25544 (PMC6384282; doi:10.3897/zookeys.824.25544)
Supplement: XML Treatment for Fridericia floriformis [file zookeys.824.25544-treatment2.xml]

<!DOCTYPE tp:taxon-treatment
  PUBLIC "-//TaxonX//DTD Taxonomic Treatment Publishing DTD v0 20100105//EN" "tax-treatment-NSO.dtd">
<tp:taxon-treatment xmlns:tp="http://www.plazi.org/taxpub"><tp:treatment-meta><kwd-group><label>Taxon classification</label><kwd><named-content xmlns:xlink="http://www.w3.org/1999/xlink" content-type="kingdom">Animalia</named-content></kwd><kwd><named-content xmlns:xlink="http://www.w3.org/1999/xlink" content-type="order">Enchytraeida</named-content></kwd><kwd><named-content xmlns:xlink="http://www.w3.org/1999/xlink" content-type="family">Enchytraeidae</named-content></kwd></kwd-group><mixed-citation publication-type="journal"><person-group><name><surname>Dózsa-Farkas</surname><given-names>Klára</given-names></name><name><surname>Felföldi</surname><given-names>Tamás</given-names></name><name><surname>Nagy</surname><given-names>Hajnalka</given-names></name><name><surname>Hong</surname><given-names>Yong</given-names></name></person-group><article-title>Two new enchytraeid species from Jeju Island, Korea (<tp:taxon-name><tp:taxon-name-part taxon-name-part-type="phylum">Annelida</tp:taxon-name-part></tp:taxon-name>, <tp:taxon-name><tp:taxon-name-part taxon-name-part-type="class">Clitellata</tp:taxon-name-part></tp:taxon-name>)</article-title><source>Zookeys</source><day>14</day><month>2</month><year>2019</year><volume>2019</volume><issue>824</issue><fpage>87</fpage><lpage>108</lpage><pub-id pub-id-type="doi">10.3897/zookeys.824.25544</pub-id></mixed-citation></tp:treatment-meta><tp:nomenclature><tp:taxon-name>
              <tp:taxon-name-part taxon-name-part-type="genus" reg="Fridericia">Fridericia</tp:taxon-name-part>
              <tp:taxon-name-part taxon-name-part-type="species" reg="floriformis">floriformis</tp:taxon-name-part>
              <object-id xmlns:xlink="http://www.w3.org/1999/xlink" content-type="zoobank" xlink:type="simple">http://zoobank.org/1A44BB5D-9D8D-49B2-BCAD-E86D27A7B5AA</object-id>
            </tp:taxon-name><tp:taxon-status xmlns:xlink="http://www.w3.org/1999/xlink" xlink:type="simple">sp. n.</tp:taxon-status><xref ref-type="fig" rid="F1">Figs 1E–G</xref><xref ref-type="fig" rid="F4">, 4</xref><xref ref-type="fig" rid="F5">, 5</xref><!--PageBreak --></tp:nomenclature><tp:treatment-sec sec-type="type locality" id="SECID0EANAE"><title>Type locality.</title><p>Clayey soil, meadow (site 9), Yongnuni-orums, Gujwa-eup, Jeju Island, South Korea.</p></tp:treatment-sec><tp:treatment-sec sec-type="Holotype" id="SECID0EFNAE"><title>Holotype.</title><p>NIBRIV0000813661, slide No. 2437, adult, not stained, whole mounted specimen, collected on 26 Oct 2016 by Y. Hong.</p></tp:treatment-sec><tp:treatment-sec sec-type="Paratypes" id="SECID0EKNAE"><title>Paratypes.</title><p>In total 18 adult stained and not stained specimens on slides and eight specimens in 70% ethanol, coll. Y. Hong. NIBRIV0000813662, slide No. 2293, DNA 1133, adult stained, whole mounted specimen from type locality. NIBRIV0000813663, slide No. 2427, from site 8 (clayey soil at the bottom of the dormant crater, meadow; <named-content xmlns:xlink="http://www.w3.org/1999/xlink" content-type="dwc:verbatimCoordinates" xlink:type="simple"><named-content content-type="geo-json" specific-use="{&#34;type&#34;:&#34;Point&#34;,&#34;coordinates&#34;:[126.831920,33.458590]}" id="NCID0ETNAE" xlink:type="simple">33.45859°N; 126.83192°E</named-content></named-content>; 193 m asl.), 26 Oct 2016. P.121.1-P.121.14, slides No. 2291, 2314, 2332–2333, 2389, 2428–2432, 2436, 2438, 2440, 2481 from type locality. P.121.15–121.17, slides No. 2295, 2434, 2439 from site 8 (four specimens: slide 2434, 2436, 2438 and 2481 were not stained). P.121.18, five specimens in 70 % ethanol from type locality; and P.121.19, three specimens in 70 % ethanol from site 8.</p></tp:treatment-sec><tp:treatment-sec sec-type="material" id="SECID0EYNAE"><title>Further material examined.</title><p>Four juvenile and five adult specimens only in vivo (one of the whole, adult specimens was processed with molecular analysis, DNA 1136). One additional specimen in vivo and for molecular analysis (DNA 1088) from Mt. Hallasan, Jeju Island (Gwaneumsa trail, <named-content xmlns:xlink="http://www.w3.org/1999/xlink" content-type="dwc:verbatimCoordinates" xlink:type="simple"><named-content content-type="geo-json" specific-use="{&#34;type&#34;:&#34;Point&#34;,&#34;coordinates&#34;:[126.550000,33.416670]}" id="NCID0EBOAE" xlink:type="simple">33.41667°N, 126.55000°E</named-content></named-content>, 634 m asl., 26 Oct 2016, coll. Y. Hong), referred as ‘<italic><tp:taxon-name><tp:taxon-name-part taxon-name-part-type="genus" reg="Fridericia">Fridericia</tp:taxon-name-part></tp:taxon-name></italic> sp. 2’ in <xref ref-type="bibr" rid="B10">Dózsa-Farkas et al. (2018)</xref>.</p></tp:treatment-sec><tp:treatment-sec sec-type="diagnosis" id="SECID0EROAE"><title>Diagnosis.</title><p>The new species can be recognized by the following combination of characters: (1) large size (body length 14–20.5 mm in vivo), segments 48–65; (2) lateral chaetae often absent, maximum 2 per bundle, ventrally maximum 3–4 chaetae per bundle; (3) clitellum well developed, between bursal slits and before the male apparati only granulocytes; (4) body wall strong and cuticle thick (3–5 μm); (5) five preclitellar pairs of nephridia; (6) coelomo-mucocytes c-type occasionally with some refractile vesicles, lenticytes scarce and small; (7) dorsal vessel from XV–XVIII; (8) chylus cells in XII–XV, occupying 2–3 segments; (9) bursal slit longitudinal slightly bent, with small transverse extensions; (10) seminal vesicle not brown; (11) subneural glands absent; (12) sperm funnel approximately as long as half body diameter, collar narrower than funnel diameter, spermatozoa 400–580 μm long, heads 100–150 μm in vivo; (13) spermatheca with 9–12 sessile diverticula of varying size mostly without sperm in them, ectal duct long without ectal glands and ampulla entally openings separately into oesophagus.</p></tp:treatment-sec><tp:treatment-sec sec-type="description" id="SECID0EWOAE"><title>Description.</title><p>Large, whitish, stiff worms. Holotype 15.3 mm long, 470 μm wide at VIII and 550 μm at the clitellum (fixed), 59 segments. Body length of the paratypes 14–20.5 mm, width 400–530 μm at VIII and 500–640 μm at the clitellum in vivo. Length of fixed specimens 8–17.3 mm, width 470–580 μm at VIII and 500–620 μm at the clitellum. Segments 48–65. Chaetal formula: 1,2,(0) – 2,0,1,2 : 2,3,4 –<!--PageBreak --><!--PageBreak -->(4),3,2,1. The inner chaetae being shorter and thinner than the outers: 30–35 × 2.5–3 μm and 54–63 × 5–6 μm (in preclitellar bundles). In the bundles with 2 chaetae the length of chaetae is different, in those with 3 chaetae one chaeta longer and the other two shorter. After the clitellum in lateral bundles of the middle part of body the chaetae mostly absent but at posterior body-end again occur 1 or 2 chaetae per bundle, length about 59–63 × 4.5–7 μm. Head pore at 0/I. Dorsal pores from VII; 2–3 transverse rows of hyaline epidermal gland cells per segment and in addition more transverse rows of dark yellow glands (visible only in vivo) (Fig. <xref ref-type="fig" rid="F4">4C</xref>). Clitellum in XII–1/2XIII, well developed, girdle-shaped, hyalocytes and granulocytes arranged in indefinite rows or reticulate pattern (Fig. <xref ref-type="fig" rid="F4">4E, F</xref>), between bursal slits and before the male apparati only granulocytes (Fig. <xref ref-type="fig" rid="F4">4G</xref>). Body wall strong, thickness about 40–54 μm, cuticle thick about 3–5 μm in vivo and fixed (Fig. <xref ref-type="fig" rid="F4">4I, K</xref>), in forepart slightly stronger than at the body end.</p><fig id="F4" position="float" orientation="portrait"><label>Figure 4.</label><caption><p>Micrograph of <italic><tp:taxon-name><tp:taxon-name-part taxon-name-part-type="genus" reg="Fridericia">Fridericia</tp:taxon-name-part><tp:taxon-name-part taxon-name-part-type="species" reg="floriformis">floriformis</tp:taxon-name-part></tp:taxon-name></italic> sp. n. <bold>A–B</bold> Brain (<bold>B</bold> paratype P. 121.4, slide 2389) <bold>C</bold> Epidermal glands <bold>D</bold> Chylus cells in XII <bold>E–F</bold> Clitellar glands dorsal view <bold>G</bold> Clitellar glands ventrally, male copulatory organs of paratype P.121.7 slide No. 2429 (marked with arrows) <bold>H–I</bold> Coelomocytes <bold>J</bold> Oesophageal appendage <bold>K</bold> Body wall with strong longitudinal muscles and cuticle <bold>L–M</bold> Pharyngeal glands (<bold>L</bold> paratype P. 121.15 slide No. 2295 <bold>M</bold> paratype P121.8 slide No. 2430 dorsal vessel marked with arrows) <bold>N</bold> Pygidium with well-developed anal muscle, paratype 121.12 slide No. 2438. <bold>A, C–E, H, J</bold> in vivo <bold>B, G, I, K–M</bold> fixed, stained <bold>F, N</bold> fixed, not stained. Scale bars: 50 μm, in <bold>H</bold>: 20 μm.</p></caption><graphic xmlns:xlink="http://www.w3.org/1999/xlink" xlink:href="zookeys-824-087-g004.jpg" position="float" orientation="portrait" xlink:type="simple" id="oo_264234.jpg"/></fig><p>Brain egg-shaped, about 140–180 μm long, about 1.5–2 times longer than wide in vivo (Fig. <xref ref-type="fig" rid="F4">4A</xref>) and 120–150 μm long and 1.4–1.7 times longer than wide in the fixed specimens (Fig. <xref ref-type="fig" rid="F4">4B</xref>). Oesophageal appendages long with many branches at the end in V (Fig. <xref ref-type="fig" rid="F4">4J</xref>). All pharyngeal glands with ventral lobes, those in 4/5 united dorsally, those in the 5/6 weakly united or unconnected dorsally and those in 6/7 unconnected dorsally but occasionally weakly united (Fig. <xref ref-type="fig" rid="F4">4L, M</xref>). All septa at 5/6–9/10 thickened. At anal region the radial gut dilator muscles well developed (Fig. <xref ref-type="fig" rid="F4">4N</xref>). Chloragocytes from V, 12–26 μm long in vivo. Dorsal vessel from XV–XVIII, (in one case in XIX), blood colourless. Midgut pars tumida in XXVI–XXXII occupying 4–7 segments (only in two specimens were visible). Five pairs of preclitellar nephridia from 6/7 to 10/11, length ratio anteseptale : postseptale 1 : 2–2.5, adseptal origin of the efferent duct. Coelomo-mucocytes c-type, rounded or elliptic, sometimes with some refractile vesicles, length 28–44 μm in vivo (Figs <xref ref-type="fig" rid="F1">1F</xref>, <xref ref-type="fig" rid="F4">4H</xref>), in the fixed worms with granules and 15–28 μm long (Fig. <xref ref-type="fig" rid="F4">4I</xref>). Lenticytes scarce, small 4–7 μm long. Chylus cells in XII–XV, occupying 2–3 segments (Fig. <xref ref-type="fig" rid="F4">4D</xref>).</p><p>Seminal vesicle in XI, not brown. Sperm funnels cylindrical (Figs <xref ref-type="fig" rid="F1">1E</xref>, <xref ref-type="fig" rid="F5">5A</xref>), about 180–330 μm long and about 2 times longer than wide (in vivo). Funnel length in fixed specimens 100–220 μm, funnel body 1.2–1.8 times longer than wide (Fig. <xref ref-type="fig" rid="F5">5B</xref>); collar narrower than funnel body. The length of spermatozoa 400–580 μm, heads 100–150 μm in vivo (Fig. <xref ref-type="fig" rid="F5">5A</xref>), in fixed specimens spermatozoa 200–360 μm long and sperm heads 70–80 μm. Diameter of sperm ducts 9–10 μm in vivo, (7.5–8 μm, fixed). Male copulatory organs 130–170 μm long, 60–140 μm wide and 70–80 μm high, fixed (Figs <xref ref-type="fig" rid="F4">4G</xref>, <xref ref-type="fig" rid="F5">5C–D</xref>), retractor muscles conspicuous (Fig. <xref ref-type="fig" rid="F5">5C</xref>). Bursal slits longitudinal, slightly bent, with small additional transverse extensions (Fig. <xref ref-type="fig" rid="F5">5E</xref>). Subneural glands absent. Spermathecae (Figs <xref ref-type="fig" rid="F1">1G</xref>, <xref ref-type="fig" rid="F5">5F–J</xref>): no ectal gland, ectal ducts long, about 360–500 μm and 20–25 μm wide, canal 5–6 μm wide in vivo (250–500 μm long, 20–25 μm wide, canal 5 μm, fixed), not widened entally, projecting into ampulla, ental bulbs about 40–55 μm wide, fixed. Ampullae are surrounded distally by about 9–12 sessile diverticula of varying size : length 24–45 μm (fixed). Sperm in a circle in lumen <!--PageBreak --><!--PageBreak -->of ampullar distal part. Diameter of ampulla and diverticula together 110–150 μm, mostly no sperm in the diverticula. Separate openings into oesophagus dorso-laterally. 1–4 mature eggs at a time.</p><fig id="F5" position="float" orientation="portrait"><label>Figure 5.</label><caption><p>Micrograph of <italic><tp:taxon-name><tp:taxon-name-part taxon-name-part-type="genus" reg="Fridericia">Fridericia</tp:taxon-name-part><tp:taxon-name-part taxon-name-part-type="species" reg="floriformis">floriformis</tp:taxon-name-part></tp:taxon-name></italic> sp. n. <bold>A</bold> Sperm funnels with very visible long spermatozoa <bold>B</bold> Sperm funnels of paratype 121.15 slide No. 2295 (marked with arrows) <bold>C</bold> Male copulatory apparati, with well-developed muscle of paratype P.212.16 slide No. 2434 latero-ventral view <bold>D</bold> Male copulatory organs, ventral view (marked with arrows) <bold>E</bold> Bursal slit <bold>F–J</bold> Spermathecae (holotype NIBRIV0000813661, slide No. 2437, <bold>I–J</bold> Spermathecal ampullae of paratype P. 121.16 slide No. 2434 where the ampullar diverticula are visible on all sides around the ampullae). <bold>A, D–G</bold> in vivo <bold>B</bold> fixed, stained <bold>C, H–J</bold> fixed, not stained. Scale bars: 50 μm.</p></caption><graphic xmlns:xlink="http://www.w3.org/1999/xlink" xlink:href="zookeys-824-087-g005.jpg" position="float" orientation="portrait" xlink:type="simple" id="oo_264235.jpg"/></fig></tp:treatment-sec><tp:treatment-sec sec-type="etymology" id="SECID0EIVAE"><title>Etymology.</title><p>Named after the shape of the spermathecal ampulla (more diverticula), which resembles a flower (<italic>flos, floris</italic>= flower, and <italic>formis</italic> = shaped as, Latin).</p></tp:treatment-sec><tp:treatment-sec sec-type="Molecular data" id="SECID0ESVAE"><title>Molecular data.</title><p>Sequences deposited in GenBank: <ext-link xmlns:xlink="http://www.w3.org/1999/xlink" ext-link-type="gen" xlink:href="MH128729" xlink:type="simple">MH128729</ext-link>-<ext-link xmlns:xlink="http://www.w3.org/1999/xlink" ext-link-type="gen" xlink:href="MH128733" xlink:type="simple">MH128733</ext-link> (ITS), <ext-link xmlns:xlink="http://www.w3.org/1999/xlink" ext-link-type="gen" xlink:href="MH124586" xlink:type="simple">MH124586</ext-link>-<ext-link xmlns:xlink="http://www.w3.org/1999/xlink" ext-link-type="gen" xlink:href="MH124589" xlink:type="simple">MH124589</ext-link> (<abbrev xmlns:xlink="http://www.w3.org/1999/xlink" xlink:title="cytochrome c oxidase subunit 1" id="ABBRID0EYVAE" xlink:type="simple">CO1</abbrev>), <ext-link xmlns:xlink="http://www.w3.org/1999/xlink" ext-link-type="gen" xlink:href="MH124597" xlink:type="simple">MH124597</ext-link>-<ext-link xmlns:xlink="http://www.w3.org/1999/xlink" ext-link-type="gen" xlink:href="MH124598" xlink:type="simple">MH124598</ext-link> (<abbrev xmlns:xlink="http://www.w3.org/1999/xlink" xlink:title="nuclear histone 3" id="ABBRID0E3VAE" xlink:type="simple">H3</abbrev>).</p></tp:treatment-sec><tp:treatment-sec sec-type="distribution" id="SECID0EAWAE"><title>Distribution.</title><p>In South Korea, at sites 8 and 9, Jeju Island, Yongnuni-orums, clayey soil, meadows.</p></tp:treatment-sec><tp:treatment-sec sec-type="Morphologically similar species" id="SECID0EFWAE"><title>Morphologically similar species.</title><p>There are only three species (<italic><tp:taxon-name><tp:taxon-name-part taxon-name-part-type="genus" reg="Fridericia">F.</tp:taxon-name-part><tp:taxon-name-part taxon-name-part-type="species" reg="paraunisetosa">paraunisetosa</tp:taxon-name-part></tp:taxon-name></italic> Xie et al., 2000, <italic><tp:taxon-name><tp:taxon-name-part taxon-name-part-type="genus" reg="Fridericia">F.</tp:taxon-name-part><tp:taxon-name-part taxon-name-part-type="species" reg="ventrochaetosa">ventrochaetosa</tp:taxon-name-part></tp:taxon-name></italic> Nagy, Dózsa-Farkas &amp; Felföldi, 2018 and <italic><tp:taxon-name><tp:taxon-name-part taxon-name-part-type="genus" reg="Fridericia">F.</tp:taxon-name-part><tp:taxon-name-part taxon-name-part-type="species" reg="callosa">callosa</tp:taxon-name-part></tp:taxon-name></italic> Eisen, 1878) among all <italic><tp:taxon-name><tp:taxon-name-part taxon-name-part-type="genus" reg="Fridericia">Fridericia</tp:taxon-name-part></tp:taxon-name></italic> species, which possess more diverticula of spermathecae and the lateral chaetal bundles absent or incomplete, varying with 0, 1 or maximum 2 chaetae. <italic><tp:taxon-name><tp:taxon-name-part taxon-name-part-type="genus" reg="Fridericia">Fridericia</tp:taxon-name-part><tp:taxon-name-part taxon-name-part-type="species" reg="paraunisetosa">paraunisetosa</tp:taxon-name-part></tp:taxon-name></italic> can easily be distinguished from <italic><tp:taxon-name><tp:taxon-name-part taxon-name-part-type="genus" reg="Fridericia">F.</tp:taxon-name-part><tp:taxon-name-part taxon-name-part-type="species" reg="floriformis">floriformis</tp:taxon-name-part></tp:taxon-name></italic> sp. n. based on the following characters: smaller size (5.0–7.8 mm long vs. 8–17.3 mm, fixed), lateral chaetal bundles absent, ventrally only one chaeta per bundle (vs. 2–4 chaetae ventrally and 0–2 laterally), dorsal pores only from XVIII (vs. from VII), brain incised anteriorly (vs. convex), oesophageal appendages stout and unbranched (vs. with branches at the end) (<xref ref-type="bibr" rid="B23">Xie et al. 2000</xref>). <italic><tp:taxon-name><tp:taxon-name-part taxon-name-part-type="genus" reg="Fridericia">Fridericia</tp:taxon-name-part><tp:taxon-name-part taxon-name-part-type="species" reg="ventrochaetosa">ventrochaetosa</tp:taxon-name-part></tp:taxon-name></italic> could be distinguished from the new species by the total absence of the lateral chaetae and having spermathecal diverticula with stalk (vs. sessile) (<xref ref-type="bibr" rid="B17">Nagy et al. 2018</xref>). The new species is similar to <italic><tp:taxon-name><tp:taxon-name-part taxon-name-part-type="genus" reg="Fridericia">F.</tp:taxon-name-part><tp:taxon-name-part taxon-name-part-type="species" reg="callosa">callosa</tp:taxon-name-part></tp:taxon-name></italic> in most traits (e.g., body size, segment number, strong body wall, thick cuticle, chaetal arrangement, number of preclitellar nephridia, position of chylus cells, the length of sperm), but the main differences between the two species are: in <italic><tp:taxon-name><tp:taxon-name-part taxon-name-part-type="genus" reg="Fridericia">F.</tp:taxon-name-part><tp:taxon-name-part taxon-name-part-type="species" reg="callosa">callosa</tp:taxon-name-part></tp:taxon-name></italic> the collar of sperm funnel not narrower than funnel body (Fig. <xref ref-type="fig" rid="F6">6A</xref>) (vs. narrower, Fig. <xref ref-type="fig" rid="F5">5A, B</xref>), seminal vesicle 2–3 segment large (vs. only in XI and not conspicuous). The spermathecae very variable in <italic><tp:taxon-name><tp:taxon-name-part taxon-name-part-type="genus" reg="Fridericia">F.</tp:taxon-name-part><tp:taxon-name-part taxon-name-part-type="species" reg="callosa">callosa</tp:taxon-name-part></tp:taxon-name></italic> (probably species complex) with or without diverticula, and the maximum number <!--PageBreak -->of diverticula is 6 (<xref ref-type="bibr" rid="B11">Eisen 1878</xref>, <xref ref-type="bibr" rid="B12">1879</xref>; <xref ref-type="bibr" rid="B2">Christensen and Dózsa-Farkas 1999</xref>; <xref ref-type="bibr" rid="B20">Schmelz 2003</xref>). From the material collected in Siberia in 1994, some stained slides were prepared now. On these slides, it was visible that the few diverticula are oriented towards the proximal ampullar part (Fig. <xref ref-type="fig" rid="F6">6B–C</xref>) in contrast to the spermathecae of the new species, which always have many diverticula or diverticula-like protrusions surrounding the ampullae (Fig. <xref ref-type="fig" rid="F5">5F–J</xref>).</p><fig id="F6" position="float" orientation="portrait"><label>Figure 6.</label><caption><p>Micrograph of a <italic><tp:taxon-name><tp:taxon-name-part taxon-name-part-type="genus" reg="Fridericia">Fridericia</tp:taxon-name-part><tp:taxon-name-part taxon-name-part-type="species" reg="callosa">callosa</tp:taxon-name-part></tp:taxon-name></italic> specimen which has spermathecae with diverticula, collected from Siberia in 1994 (<xref ref-type="bibr" rid="B2">Christensen and Dózsa-Farkas 1999</xref>) fixed and stained on slide. <bold>A</bold> X–XII (sperm funnel marked with black arrow, male copulatory apparati marked with white arrow, lateral view) <bold>B–C</bold> Spermathecae (diverticula marked with arrows lateral view).</p></caption><graphic xmlns:xlink="http://www.w3.org/1999/xlink" xlink:href="zookeys-824-087-g006.jpg" position="float" orientation="portrait" xlink:type="simple" id="oo_264236.jpg"/></fig></tp:treatment-sec><tp:treatment-sec><!--Section generated to contain objects referenced in tp:taxon-treatment.--><fig id="F1" position="float" orientation="portrait"><label>Figure 1.</label><caption><p><bold>A–D</bold><italic><tp:taxon-name><tp:taxon-name-part taxon-name-part-type="genus" reg="Achaeta">Achaeta</tp:taxon-name-part><tp:taxon-name-part taxon-name-part-type="species" reg="multisacculata">multisacculata</tp:taxon-name-part></tp:taxon-name></italic> sp. n.: <bold>A</bold> Spermatheca <bold>B</bold> Sperm funnel <bold>C</bold> Clitellar glands, lateral view (glands middorsally and midventrally absent; two “baguette-like” packages of gland cells dorso-laterally, granular gland cells in transverse rows latero-ventrally) <bold>D</bold> Brain <bold>E–G</bold><italic><tp:taxon-name><tp:taxon-name-part taxon-name-part-type="genus" reg="Fridericia">Fridericia</tp:taxon-name-part><tp:taxon-name-part taxon-name-part-type="species" reg="floriformis">floriformis</tp:taxon-name-part></tp:taxon-name></italic> sp. n.: <bold>E</bold> Sperm funnel <bold>F</bold> Coelomocytes <bold>G</bold> Spermatheca.</p></caption><graphic xmlns:xlink="http://www.w3.org/1999/xlink" xlink:href="zookeys-824-087-g001.jpg" position="float" orientation="portrait" xlink:type="simple" id="oo_264231.jpg"/></fig></tp:treatment-sec><ref-list><ref id="B10"><mixed-citation xmlns:xlink="http://www.w3.org/1999/xlink" xlink:type="simple"><person-group><name name-style="western"><surname>Dózsa-Farkas</surname><given-names>K</given-names></name><name name-style="western"><surname>Felföldi</surname><given-names>T</given-names></name><name name-style="western"><surname>Nagy</surname><given-names>H</given-names></name><name name-style="western"><surname>Hong</surname><given-names>Y</given-names></name></person-group> (<year>2018</year>) <article-title>New enchytraeid species from Mount Hallasan (Jeju Island, Korea).</article-title><source>Zootaxa</source><volume>4496</volume>: <fpage>337</fpage>–<lpage>381</lpage>. <ext-link xlink:type="simple" ext-link-type="doi" xlink:href="10.11646/zootaxa.4496.1.27">https://doi.org/10.11646/zootaxa.4496.1.27</ext-link></mixed-citation></ref><ref id="B23"><mixed-citation xmlns:xlink="http://www.w3.org/1999/xlink" xlink:type="simple"><person-group><name name-style="western"><surname>Xie</surname><given-names>Z</given-names></name><name name-style="western"><surname>Liang</surname><given-names>Y</given-names></name><name name-style="western"><surname>Wang</surname><given-names>H</given-names></name></person-group> (<year>2000</year>) <article-title>Two new species of <italic><tp:taxon-name><tp:taxon-name-part taxon-name-part-type="genus">Fridericia</tp:taxon-name-part></tp:taxon-name></italic> (<tp:taxon-name><tp:taxon-name-part taxon-name-part-type="family">Enchytraeidae</tp:taxon-name-part></tp:taxon-name>, <tp:taxon-name><tp:taxon-name-part taxon-name-part-type="subclass">Oligochaeta</tp:taxon-name-part></tp:taxon-name>) from Changbaishan Mountain, Jili Province, China.</article-title><source>Species Diversity</source><volume>5</volume>: <fpage>53</fpage>–<lpage>58</lpage>. <ext-link xlink:type="simple" ext-link-type="doi" xlink:href="10.12782/specdiv.5.53">https://doi.org/10.12782/specdiv.5.53</ext-link></mixed-citation></ref><ref id="B17"><mixed-citation xmlns:xlink="http://www.w3.org/1999/xlink" xlink:type="simple"><person-group><name name-style="western"><surname>Nagy</surname><given-names>H</given-names></name><name name-style="western"><surname>Felföldi</surname><given-names>T</given-names></name><name name-style="western"><surname>Dózsa-Farkas</surname><given-names>K</given-names></name></person-group> (<year>2018</year>) <article-title>Morphological and molecular distinction of two <italic><tp:taxon-name><tp:taxon-name-part taxon-name-part-type="genus">Fridericia</tp:taxon-name-part></tp:taxon-name></italic> species (<tp:taxon-name><tp:taxon-name-part taxon-name-part-type="class">Clitellata</tp:taxon-name-part></tp:taxon-name>, <tp:taxon-name><tp:taxon-name-part taxon-name-part-type="family">Enchytraeidae</tp:taxon-name-part></tp:taxon-name>) having same spermatheca-type.</article-title><source>Zootaxa</source><volume>4496</volume>: <fpage>111</fpage>–<lpage>123</lpage>. <ext-link xlink:type="simple" ext-link-type="doi" xlink:href="10.11646/zootaxa.4496.1.8">https://doi.org/10.11646/zootaxa.4496.1.8</ext-link></mixed-citation></ref><ref id="B2"><mixed-citation xmlns:xlink="http://www.w3.org/1999/xlink" xlink:type="simple"><person-group><name name-style="western"><surname>Christensen</surname><given-names>B</given-names></name><name name-style="western"><surname>Dózsa-Farkas</surname><given-names>K</given-names></name></person-group> (<year>1999</year>) <article-title>The enchytraeid fauna of the Palearctic tundra (<tp:taxon-name><tp:taxon-name-part taxon-name-part-type="subclass">Oligochaeta</tp:taxon-name-part></tp:taxon-name>, <tp:taxon-name><tp:taxon-name-part taxon-name-part-type="family">Enchytraeidae</tp:taxon-name-part></tp:taxon-name>).</article-title><source>Biologiske Skrifter, The Royal Danish Academy of Sciences and Letters</source><volume>52</volume>: <fpage>1</fpage>–<lpage>37</lpage>.</mixed-citation></ref><ref id="B11"><mixed-citation xmlns:xlink="http://www.w3.org/1999/xlink" xlink:type="simple"><person-group><name name-style="western"><surname>Eisen</surname><given-names>G</given-names></name></person-group> (<year>1878</year>) <article-title>Redogörelse för oligochaeter samlade under de Svenska expeditionema till Arktiska trakter. Öfvers.</article-title><source>af Kongliga Vetenskapa-Akademiens Förhandlingar Stokholm</source><volume>3</volume>: <fpage>63</fpage>–<lpage>79</lpage>.</mixed-citation></ref><ref id="B12"><mixed-citation xmlns:xlink="http://www.w3.org/1999/xlink" xlink:type="simple"><person-group><name name-style="western"><surname>Eisen</surname><given-names>G</given-names></name></person-group> (<year>1879</year>) <article-title>On the <tp:taxon-name><tp:taxon-name-part taxon-name-part-type="subclass">Oligochaeta</tp:taxon-name-part></tp:taxon-name> collected during the Swedish Expeditions to the Arctic Regions in the years 1870, 1875 and 1876.</article-title><source>Kongliga Svenska Vetenskaps-Akademiens Handlingar</source><volume>15</volume>(<issue>7</issue>): <fpage>10</fpage>–<lpage>49</lpage>. [16 pl.]</mixed-citation></ref><ref id="B20"><mixed-citation xmlns:xlink="http://www.w3.org/1999/xlink" xlink:type="simple"><person-group><name name-style="western"><surname>Schmelz</surname><given-names>RM</given-names></name></person-group> (<year>2003</year>) <article-title>Taxonomy of <italic><tp:taxon-name><tp:taxon-name-part taxon-name-part-type="genus">Fridericia</tp:taxon-name-part></tp:taxon-name></italic> (<tp:taxon-name><tp:taxon-name-part taxon-name-part-type="subclass">Oligochaeta</tp:taxon-name-part></tp:taxon-name>, <tp:taxon-name><tp:taxon-name-part taxon-name-part-type="family">Enchytraeidae</tp:taxon-name-part></tp:taxon-name>). Revision of species with morphological and biochemical methods.</article-title><source>Abhandlungen des Naturwissenschaftlichen Vereins in Hamburg (Neue Folge)</source><volume>38</volume>: <fpage>1</fpage>–<lpage>415</lpage>.</mixed-citation></ref></ref-list></tp:taxon-treatment>
